# Supplementary material for: Early Detection of SARS-CoV-2 Epidemic Waves: Lessons from the Syndromic Surveillance in Lombardy, Italy
Source: Int J Environ Res Public Health. 2022 Sep 28;19(19):12375. doi: 10.3390/ijerph191912375 (PMC9565943; doi:10.3390/ijerph191912375)
Supplement: Supplementary file 1 [file ijerph-19-12375-s001.zip]

Archive with 1 entries (1 files):
- ijerph-1860138-supplementary.pdf
